# Supplementary material for: ﻿A new species of Tetragoniceps Brady, 1880 (Copepoda, Harpacticoida, Tetragonicipitidae) from an anchialine cave in Bermuda, with an updated key to the species of the genus
Source: Zookeys. 2025 May 20;1239:1–19. doi: 10.3897/zookeys.1239.144436 (PMC12117344; doi:10.3897/zookeys.1239.144436)
Supplement: XML Treatment for Tetragoniceps [file zookeys.1239.144436-treatment1.xml]

<!DOCTYPE tp:taxon-treatment
  PUBLIC "-//TaxonX//DTD Taxonomic Treatment Publishing DTD v0 20100105//EN" "tax-treatment-NSO.dtd">
<tp:taxon-treatment xmlns:tp="http://www.plazi.org/taxpub"><tp:treatment-meta><kwd-group><label>Taxon classification</label><kwd>
                <named-content content-type="kingdom">Animalia</named-content>
              </kwd><kwd>
                <named-content content-type="order">Harpacticoida</named-content>
              </kwd><kwd>
                <named-content content-type="family">Tetragonicipitidae</named-content>
              </kwd></kwd-group><mixed-citation publication-type="journal"><person-group><name><surname>Mussini</surname><given-names>Giovanni</given-names></name><name><surname>Niimi</surname><given-names>Yuuki J.</given-names></name><name><surname>Khodami</surname><given-names>Sahar</given-names></name><name><surname>Kihara</surname><given-names>Terue C.</given-names></name><name><surname>Martinez Arbizu</surname><given-names>Pedro</given-names></name><name><surname>Blanco-Bercial</surname><given-names>Leocadio</given-names></name></person-group><article-title>﻿A new species of <italic><tp:taxon-name><tp:taxon-name-part taxon-name-part-type="genus" reg="Tetragoniceps">Tetragoniceps</tp:taxon-name-part></tp:taxon-name></italic> Brady, 1880 (<tp:taxon-name><tp:taxon-name-part taxon-name-part-type="subclass">Copepoda</tp:taxon-name-part></tp:taxon-name>, <tp:taxon-name><tp:taxon-name-part taxon-name-part-type="order">Harpacticoida</tp:taxon-name-part></tp:taxon-name>, <tp:taxon-name><tp:taxon-name-part taxon-name-part-type="family">Tetragonicipitidae</tp:taxon-name-part></tp:taxon-name>) from an anchialine cave in Bermuda, with an updated key to the species of the genus</article-title><source>Zookeys</source><day>20</day><month>05</month><year>2025</year><volume>1239</volume><fpage>1</fpage><lpage>19</lpage><pub-id pub-id-type="doi">10.3897/zookeys.1239.144436</pub-id></mixed-citation></tp:treatment-meta><tp:nomenclature><label>﻿Genus</label><tp:taxon-name>
              <object-id xmlns:xlink="http://www.w3.org/1999/xlink" content-type="arpha" xlink:type="simple">EC0F016E-A4F9-5FEC-88C0-81EEA48C028C</object-id>
              <tp:taxon-name-part taxon-name-part-type="genus" reg="Tetragoniceps">Tetragoniceps</tp:taxon-name-part>
            </tp:taxon-name><tp:taxon-authority>Brady, 1880</tp:taxon-authority></tp:nomenclature><tp:treatment-sec sec-type="Genus diagnosis (modified from Coull 1973)" id="SECID0E6DAE"><title>Genus diagnosis (modified from Coull 1973).</title><p>Caudal rami variable, ranging from as wide as long to approximately 10 times longer than wide. Body subcylindrical. Rostrum small or absent. A<sub>1</sub> female 8- or 9-segmented, with first segment elongate, and with dentiform projection pointing medially or laterally. Exopodite A<sub>2</sub> well developed, with 2 or 3 setae. Endopodite of maxillule well developed. Maxilla with 3 to 5 endites, and with allobasis bearing a claw-like spine. Mandible bearing <italic>pars incisiva</italic> with dentations, with both exopod and endopod 1- or 2-segmented. Maxilliped subchelate, with basis bearing no more than 2 setae. P<sub>1</sub> to P<sub>4</sub> with 2-segmented endopodites and 3-segmented exopodites; setal formulae variable. Female P<sub>5</sub> confluent or distinct. Setation on female P<sub>5</sub> variable. Where known, male P<sub>5</sub> distinct. Sexual dimorphism in P<sub>2</sub> or P<sub>2</sub> and P<sub>3</sub>, or caudal rami. Male A<sub>1</sub> 7- to 9-segmented, with or without dentiform projection.</p></tp:treatment-sec><tp:treatment-sec sec-type="type species" id="SECID0E4EAE"><title>Type species.</title><p><italic><tp:taxon-name><tp:taxon-name-part taxon-name-part-type="genus" reg="Tetragoniceps">T.</tp:taxon-name-part><tp:taxon-name-part taxon-name-part-type="species" reg="malleolatus">malleolatus</tp:taxon-name-part></tp:taxon-name></italic> (Brady, 1880)</p></tp:treatment-sec><tp:treatment-sec sec-type="Other species" id="SECID0EOFAE"><title>Other species.</title><p><italic><tp:taxon-name><tp:taxon-name-part taxon-name-part-type="genus" reg="Tetragoniceps">T.</tp:taxon-name-part><tp:taxon-name-part taxon-name-part-type="species" reg="dubia">dubia</tp:taxon-name-part></tp:taxon-name></italic> Thompson &amp; A. Scott, 1903, <italic><tp:taxon-name><tp:taxon-name-part taxon-name-part-type="genus" reg="Tetragoniceps">T.</tp:taxon-name-part><tp:taxon-name-part taxon-name-part-type="species" reg="scotti">scotti</tp:taxon-name-part></tp:taxon-name></italic> Sars, 1911, <italic><tp:taxon-name><tp:taxon-name-part taxon-name-part-type="genus" reg="Tetragoniceps">T.</tp:taxon-name-part><tp:taxon-name-part taxon-name-part-type="species" reg="brevicauda">brevicauda</tp:taxon-name-part></tp:taxon-name></italic> T. Scott, 1900, <italic><tp:taxon-name><tp:taxon-name-part taxon-name-part-type="genus" reg="Tetragoniceps">T.</tp:taxon-name-part><tp:taxon-name-part taxon-name-part-type="species" reg="truncata">truncata</tp:taxon-name-part></tp:taxon-name></italic> Nicholls, 1940, <italic><tp:taxon-name><tp:taxon-name-part taxon-name-part-type="genus" reg="Tetragoniceps">T.</tp:taxon-name-part><tp:taxon-name-part taxon-name-part-type="species" reg="longicaudata">longicaudata</tp:taxon-name-part></tp:taxon-name></italic> Nicholls, 1940, <italic><tp:taxon-name><tp:taxon-name-part taxon-name-part-type="genus" reg="Tetragoniceps">T.</tp:taxon-name-part><tp:taxon-name-part taxon-name-part-type="species" reg="arenicolus">arenicolus</tp:taxon-name-part></tp:taxon-name></italic> Krishnaswamy, 1957, <italic><tp:taxon-name><tp:taxon-name-part taxon-name-part-type="genus" reg="Tetragoniceps">T.</tp:taxon-name-part><tp:taxon-name-part taxon-name-part-type="species" reg="bergensis">bergensis</tp:taxon-name-part></tp:taxon-name></italic> Por, 1965, <italic><tp:taxon-name><tp:taxon-name-part taxon-name-part-type="genus" reg="Tetragoniceps">T.</tp:taxon-name-part><tp:taxon-name-part taxon-name-part-type="species" reg="brownei">brownei</tp:taxon-name-part></tp:taxon-name></italic> Wells, 1967, <italic><tp:taxon-name><tp:taxon-name-part taxon-name-part-type="genus" reg="Tetragoniceps">T.</tp:taxon-name-part><tp:taxon-name-part taxon-name-part-type="species" reg="prima">prima</tp:taxon-name-part></tp:taxon-name></italic> (Coull, 1971), <italic><tp:taxon-name><tp:taxon-name-part taxon-name-part-type="genus" reg="Tetragoniceps">T.</tp:taxon-name-part><tp:taxon-name-part taxon-name-part-type="species" reg="bookhouti">bookhouti</tp:taxon-name-part></tp:taxon-name></italic> Coull, 1971, <italic><tp:taxon-name><tp:taxon-name-part taxon-name-part-type="genus" reg="Tetragoniceps">T.</tp:taxon-name-part><tp:taxon-name-part taxon-name-part-type="species" reg="unguis">unguis</tp:taxon-name-part></tp:taxon-name></italic> Wells &amp; Rao, 1987, <italic><tp:taxon-name><tp:taxon-name-part taxon-name-part-type="genus" reg="Tetragoniceps">T.</tp:taxon-name-part><tp:taxon-name-part taxon-name-part-type="species" reg="galapagoensis">galapagoensis</tp:taxon-name-part></tp:taxon-name></italic> Mielke, 1989, <italic><tp:taxon-name><tp:taxon-name-part taxon-name-part-type="genus" reg="Tetragoniceps">T.</tp:taxon-name-part><tp:taxon-name-part taxon-name-part-type="species" reg="santacruzensis">santacruzensis</tp:taxon-name-part></tp:taxon-name></italic> Mielke, 1997, <italic><tp:taxon-name><tp:taxon-name-part taxon-name-part-type="genus" reg="Tetragoniceps">T.</tp:taxon-name-part><tp:taxon-name-part taxon-name-part-type="species" reg="pacificus">pacificus</tp:taxon-name-part></tp:taxon-name></italic> Burgess, 1998.</p></tp:treatment-sec></tp:taxon-treatment>
