# Supplementary material for: ﻿A new species of Tetragoniceps Brady, 1880 (Copepoda, Harpacticoida, Tetragonicipitidae) from an anchialine cave in Bermuda, with an updated key to the species of the genus
Source: Zookeys. 2025 May 20;1239:1–19. doi: 10.3897/zookeys.1239.144436 (PMC12117344; doi:10.3897/zookeys.1239.144436)
Supplement: XML Treatment for Tetragoniceps bermudensis [file zookeys.1239.144436-treatment2.xml]

<!DOCTYPE tp:taxon-treatment
  PUBLIC "-//TaxonX//DTD Taxonomic Treatment Publishing DTD v0 20100105//EN" "tax-treatment-NSO.dtd">
<tp:taxon-treatment xmlns:tp="http://www.plazi.org/taxpub"><tp:treatment-meta><kwd-group><label>Taxon classification</label><kwd>
                <named-content content-type="kingdom">Animalia</named-content>
              </kwd><kwd>
                <named-content content-type="order">Harpacticoida</named-content>
              </kwd><kwd>
                <named-content content-type="family">Tetragonicipitidae</named-content>
              </kwd></kwd-group><mixed-citation publication-type="journal"><person-group><name><surname>Mussini</surname><given-names>Giovanni</given-names></name><name><surname>Niimi</surname><given-names>Yuuki J.</given-names></name><name><surname>Khodami</surname><given-names>Sahar</given-names></name><name><surname>Kihara</surname><given-names>Terue C.</given-names></name><name><surname>Martinez Arbizu</surname><given-names>Pedro</given-names></name><name><surname>Blanco-Bercial</surname><given-names>Leocadio</given-names></name></person-group><article-title>﻿A new species of <italic><tp:taxon-name><tp:taxon-name-part taxon-name-part-type="genus" reg="Tetragoniceps">Tetragoniceps</tp:taxon-name-part></tp:taxon-name></italic> Brady, 1880 (<tp:taxon-name><tp:taxon-name-part taxon-name-part-type="subclass">Copepoda</tp:taxon-name-part></tp:taxon-name>, <tp:taxon-name><tp:taxon-name-part taxon-name-part-type="order">Harpacticoida</tp:taxon-name-part></tp:taxon-name>, <tp:taxon-name><tp:taxon-name-part taxon-name-part-type="family">Tetragonicipitidae</tp:taxon-name-part></tp:taxon-name>) from an anchialine cave in Bermuda, with an updated key to the species of the genus</article-title><source>Zookeys</source><day>20</day><month>05</month><year>2025</year><volume>1239</volume><fpage>1</fpage><lpage>19</lpage><pub-id pub-id-type="doi">10.3897/zookeys.1239.144436</pub-id></mixed-citation></tp:treatment-meta><tp:nomenclature><label>﻿</label><tp:taxon-name>
              <object-id xmlns:xlink="http://www.w3.org/1999/xlink" content-type="arpha" xlink:type="simple">90289239-F1DC-56D1-8E37-B2CB5B9154D9</object-id>
              <tp:taxon-name-part taxon-name-part-type="genus" reg="Tetragoniceps">Tetragoniceps</tp:taxon-name-part>
              <tp:taxon-name-part taxon-name-part-type="species" reg="bermudensis">bermudensis</tp:taxon-name-part>
              <object-id xmlns:xlink="http://www.w3.org/1999/xlink" content-type="zoobank" xlink:type="simple">https://zoobank.org/8004F50D-6530-460E-AFAF-EB9B6F7EBFF6</object-id>
            </tp:taxon-name><tp:taxon-status xmlns:xlink="http://www.w3.org/1999/xlink" xlink:type="simple">sp. nov.</tp:taxon-status></tp:nomenclature><tp:treatment-sec sec-type="type locality" id="SECID0EWLAE"><title>Type locality.</title><p>Bermuda, Roadside Cave (32.3468, −64.7131).</p></tp:treatment-sec><tp:treatment-sec sec-type="type material" id="SECID0E2LAE"><title>Type material.</title><p>Holotype, ovigerous female bearing egg sac. National Museum of Natural History (USNM 1752730).</p></tp:treatment-sec><tp:treatment-sec sec-type="etymology" id="SECID0EAMAE"><title>Etymology.</title><p>The specific name <italic><tp:taxon-name><tp:taxon-name-part taxon-name-part-type="genus" reg="Tetragoniceps"/><tp:taxon-name-part taxon-name-part-type="species" reg="bermudensis">bermudensis</tp:taxon-name-part></tp:taxon-name></italic> refers to the place where the new species was found followed by the Latin suffix -<italic>ensis</italic>, i.e. living in, or coming from, Bermuda. It is an adjective in the nominative singular.</p></tp:treatment-sec><tp:treatment-sec sec-type="diagnosis" id="SECID0ESMAE"><title>Diagnosis.</title><p>A <italic><tp:taxon-name><tp:taxon-name-part taxon-name-part-type="genus" reg="Tetragoniceps">Tetragoniceps</tp:taxon-name-part></tp:taxon-name></italic> with caudal rami approximately 10 times longer than wide, P<sub>5</sub> with baseoendopodite and exopodite not fused into a single plate, cephalothorax with smooth dorsal surface, last segment of exopodites of P<sub>2</sub> to P<sub>4</sub> with 1 inner seta, endopodites of P<sub>2</sub> to P<sub>4</sub> with setal formula 1.021, and P<sub>5</sub> exopodite with 6 setae.</p></tp:treatment-sec><tp:treatment-sec sec-type="description" id="SECID0ELNAE"><title>Description.</title><p><bold>Female</bold> (Figs <xref ref-type="fig" rid="F3">3</xref>, <xref ref-type="fig" rid="F4">4</xref>). Total body length from base of rostrum to end of caudal rami approximately 750 µm. Body slender, subcylindrical, with no demarcation between metasome and urosome (Fig. <xref ref-type="fig" rid="F3">3</xref>), transparent when alive. Body surface smooth, with sensilla pattern as figured (Figs <xref ref-type="fig" rid="F3">3A, B</xref>, <xref ref-type="fig" rid="F4">4</xref>). Body with 9 somites (prosome with cephalosome and P1-bearing somite fused, forming a cephalothorax, and with P<sub>2</sub> to P<sub>4</sub> bearing somites; urosome with P<sub>5</sub>-bearing somite, genital somite, 3 free urosomites, and anal somite with caudal rami). Posterior margin of body somites 4–8 with serrate hyaline frills.</p><fig id="F3" position="float" orientation="portrait"><object-id xmlns:xlink="http://www.w3.org/1999/xlink" content-type="doi" xlink:type="simple">10.3897/zookeys.1239.144436.figure3</object-id><object-id xmlns:xlink="http://www.w3.org/1999/xlink" content-type="arpha" xlink:type="simple">800794E6-6212-5FC6-AD6B-33C7CC93E438</object-id><label>Figure 3.</label><caption><p><italic><tp:taxon-name><tp:taxon-name-part taxon-name-part-type="genus" reg="Tetragoniceps">Tetragoniceps</tp:taxon-name-part><tp:taxon-name-part taxon-name-part-type="species" reg="bermudensis">bermudensis</tp:taxon-name-part></tp:taxon-name></italic> sp. nov., female. Confocal laser scanning microscopy images <bold>A</bold> habitus, in dorsal view <bold>B</bold> habitus, in lateral view <bold>C</bold> habitus, in ventral view. Scale bars: 100 µm.</p></caption><graphic xmlns:xlink="http://www.w3.org/1999/xlink" xlink:href="zookeys-1239-001_article-144436__-g003.jpg" position="float" orientation="portrait" xlink:type="simple" id="oo_1333695.jpg"><uri content-type="original_file" xlink:type="simple">https://binary.pensoft.net/fig/1333695</uri></graphic></fig><fig id="F4" position="float" orientation="portrait"><object-id xmlns:xlink="http://www.w3.org/1999/xlink" content-type="doi" xlink:type="simple">10.3897/zookeys.1239.144436.figure4</object-id><object-id xmlns:xlink="http://www.w3.org/1999/xlink" content-type="arpha" xlink:type="simple">6A8E88C7-B8CA-56B5-B064-878D92696869</object-id><label>Figure 4.</label><caption><p><italic><tp:taxon-name><tp:taxon-name-part taxon-name-part-type="genus" reg="Tetragoniceps">Tetragoniceps</tp:taxon-name-part><tp:taxon-name-part taxon-name-part-type="species" reg="bermudensis">bermudensis</tp:taxon-name-part></tp:taxon-name></italic> sp. nov., female. Confocal laser scanning microscopy images <bold>A</bold> cephalothorax, in dorsal view <bold>B</bold> anterior part of cephalothorax and associated appendages, in ventral view. Scale bar: 50 µm.</p></caption><graphic xmlns:xlink="http://www.w3.org/1999/xlink" xlink:href="zookeys-1239-001_article-144436__-g004.jpg" position="float" orientation="portrait" xlink:type="simple" id="oo_1333696.jpg"><uri content-type="original_file" xlink:type="simple">https://binary.pensoft.net/fig/1333696</uri></graphic></fig><p>Urosome (Figs <xref ref-type="fig" rid="F3">3A–C</xref>, <xref ref-type="fig" rid="F5">5A, B</xref>) 5-segmented, comprising P<sub>5</sub>-bearing somite, genital double-somite, 2 free abdominal somites, and anal somite. Genital field located medially, on anterior half of genital double-somite, with small median copulatory pore and paired genital pores laterally (Fig. <xref ref-type="fig" rid="F5">5A</xref>). Anal operculum convex, with a row of fine spinules on distal margin (Fig. <xref ref-type="fig" rid="F5">5B</xref>).</p><fig id="F5" position="float" orientation="portrait"><object-id xmlns:xlink="http://www.w3.org/1999/xlink" content-type="doi" xlink:type="simple">10.3897/zookeys.1239.144436.figure5</object-id><object-id xmlns:xlink="http://www.w3.org/1999/xlink" content-type="arpha" xlink:type="simple">FC47C2AE-428F-5A52-B899-6B90A18AE399</object-id><label>Figure 5.</label><caption><p><italic><tp:taxon-name><tp:taxon-name-part taxon-name-part-type="genus" reg="Tetragoniceps">Tetragoniceps</tp:taxon-name-part><tp:taxon-name-part taxon-name-part-type="species" reg="bermudensis">bermudensis</tp:taxon-name-part></tp:taxon-name></italic> sp. nov., female <bold>A</bold> urosome, in ventral view, showing medial egg sac <bold>B</bold> last two abdominal somites with caudal rami, in dorsal view <bold>C</bold> caudal ramus, in lateral view. Scale bar: 50 µm.</p></caption><graphic xmlns:xlink="http://www.w3.org/1999/xlink" xlink:href="zookeys-1239-001_article-144436__-g005.jpg" position="float" orientation="portrait" xlink:type="simple" id="oo_1333697.jpg"><uri content-type="original_file" xlink:type="simple">https://binary.pensoft.net/fig/1333697</uri></graphic></fig><p>Caudal rami (Figs <xref ref-type="fig" rid="F3">3A–C</xref>, <xref ref-type="fig" rid="F5">5B, C</xref>) approximately 10 times as long as wide at the widest portion (proximal end). Each ramus with 6 setae. Seta I completely reduced. Seta II laterally within the proximal half of each ramus. Seta III of similar length as seta II and located laterally within the terminal 20% of each ramus. Dorsal seta VII longer than seta V, multi-articulated. Setae IV–VI arising apically, with IV and VI reduced in size and &lt;30% the length of seta V.</p><p>Rostrum (Fig. <xref ref-type="fig" rid="F6">6A</xref>) rounded, symmetrical, and distally concave; it bears 2 sensilla located near the outer margin.</p><fig id="F6" position="float" orientation="portrait"><object-id xmlns:xlink="http://www.w3.org/1999/xlink" content-type="doi" xlink:type="simple">10.3897/zookeys.1239.144436.figure6</object-id><object-id xmlns:xlink="http://www.w3.org/1999/xlink" content-type="arpha" xlink:type="simple">59E2CF9A-F884-538C-9D9E-FAF7FA6B83B9</object-id><label>Figure 6.</label><caption><p><italic><tp:taxon-name><tp:taxon-name-part taxon-name-part-type="genus" reg="Tetragoniceps">Tetragoniceps</tp:taxon-name-part><tp:taxon-name-part taxon-name-part-type="species" reg="bermudensis">bermudensis</tp:taxon-name-part></tp:taxon-name></italic> sp. nov., female <bold>A</bold> rostrum and antennule <bold>B</bold> antenna. Scale bar: 50 µm.</p></caption><graphic xmlns:xlink="http://www.w3.org/1999/xlink" xlink:href="zookeys-1239-001_article-144436__-g006.jpg" position="float" orientation="portrait" xlink:type="simple" id="oo_1333698.jpg"><uri content-type="original_file" xlink:type="simple">https://binary.pensoft.net/fig/1333698</uri></graphic></fig><p>Antennule (Fig. <xref ref-type="fig" rid="F6">6A</xref>) 9-segmented. First segment elongate, with dentiform projection at outer distal corner. Aesthetascs on fourth and ninth segment. Armature formula 1-[1], 2-[8], 3-[8], 4-[2+<abbrev xmlns:xlink="http://www.w3.org/1999/xlink" xlink:title="aesthetasc" id="ABBRID0ELTAE" xlink:type="simple">ae</abbrev>], 5-[1], 6-[3], 7-[2], 8-[1], 9-[4+<abbrev xmlns:xlink="http://www.w3.org/1999/xlink" xlink:title="aesthetasc" id="ABBRID0EPTAE" xlink:type="simple">ae</abbrev>].</p><p>Antenna (Fig. <xref ref-type="fig" rid="F6">6B</xref>) with small, rectangular coxa and with long basis. Exopodite 1-segmented, with 2 long bipinnate setae apically and 1 shorter unipinnate seta laterally. Endopod 2-segmented. First endopodal segment unarmed. Second endopodal segment armed with 8 geniculate setae arising apically, the outer of which is basally fused with a slender seta, and armed with a small spinule on inner margin.</p><p>Mandible (Fig. <xref ref-type="fig" rid="F7">7A</xref>) with large sclerotised gnathobase. <italic>Pars incisiva</italic> with several acute teeth and several accessory spinules and dentations. Basis with 3 setae. Exopod short, 1-segmented, with 1 small outer seta and 2 terminal setae. Endopod 1-segmented, with 1 lateral and 5 terminal setae.</p><fig id="F7" position="float" orientation="portrait"><object-id xmlns:xlink="http://www.w3.org/1999/xlink" content-type="doi" xlink:type="simple">10.3897/zookeys.1239.144436.figure7</object-id><object-id xmlns:xlink="http://www.w3.org/1999/xlink" content-type="arpha" xlink:type="simple">9B02007F-F488-5034-8469-767287FDF64A</object-id><label>Figure 7.</label><caption><p><italic><tp:taxon-name><tp:taxon-name-part taxon-name-part-type="genus" reg="Tetragoniceps">Tetragoniceps</tp:taxon-name-part><tp:taxon-name-part taxon-name-part-type="species" reg="bermudensis">bermudensis</tp:taxon-name-part></tp:taxon-name></italic> sp. nov., female <bold>A</bold> mandible <bold>B</bold> maxillule <bold>C</bold> maxilla <bold>D</bold> maxilliped. Scale bars: 50 µm.</p></caption><graphic xmlns:xlink="http://www.w3.org/1999/xlink" xlink:href="zookeys-1239-001_article-144436__-g007.jpg" position="float" orientation="portrait" xlink:type="simple" id="oo_1333699.jpg"><uri content-type="original_file" xlink:type="simple">https://binary.pensoft.net/fig/1333699</uri></graphic></fig><p>Maxillule (Fig. <xref ref-type="fig" rid="F7">7B</xref>) with praecoxa with arthrite armed with 6 distal spines, 2 bare terminal setae, and 1 subterminal bare seta. Coxal endite with 2 bare and 3 bipinnate terminal setae. Coxal epipodite represented by 1 bare seta. Basis with 4 bare, 1 unipinnate, and 2 geniculate terminal setae. Endopodite absent. Exopodite with 1 simple and 2 bipennate setae, and a row of long inner setules.</p><p>Maxilla (Fig. <xref ref-type="fig" rid="F7">7C</xref>), syncoxa with 3 endites, the first (proximal) bilobed, proximal lobe with two, distal lobe very reduced and armed with 1 seta. Second endite with 1 unipinnate and 1 bare seta. Third endite with 1 unipinnate and 2 bare setae, one shorter than the others. Allobasis with a claw-like spine, 1 long unipinnate seta, 1 long bare seta, and 2 short bare setae. Endopodite 1-segmented, with 6 terminal setae.</p><p>Maxilliped (Fig. <xref ref-type="fig" rid="F7">7D</xref>) subchelate. Syncoxa with 2 pinnate setae distally. Basis showing the following proximo-distally: a row of several spinules, a long spine, a long seta, and a distal spinule. Endopodite 2-segmented, second segment with 1 terminal claw, 1 terminal unipinnate seta, and 1 subterminal bare seta.</p><p>P<sub>1</sub> (Fig. <xref ref-type="fig" rid="F8">8A</xref>) coxa bare, basis with 1 bare outer seta. Endopodite 2-segmented, exopodite 3-segmented. First endopodal segment with outer setules, and 1 large inner bipinnate seta. Second endopodal segment with outer setules, and 2 geniculate unipinnate setae distally. First and second exopodal segments with 1 outer spine; first segment without, second segment with inner and outer setules. Third exopodal segment with 1 outer spine, 2 geniculate setae and 1 unipinnate seta distally, and both inner and outer margin setules. Setal formula listed in Table <xref ref-type="table" rid="T1">1</xref>.</p><table-wrap id="T1" position="float" orientation="portrait"><label>Table 1.</label><caption><p>Setal formula for pereiopods P<sub>1</sub>–P<sub>4</sub> of <italic><tp:taxon-name><tp:taxon-name-part taxon-name-part-type="genus" reg="Tetragoniceps">Tetragoniceps</tp:taxon-name-part><tp:taxon-name-part taxon-name-part-type="species" reg="bermudensis">bermudensis</tp:taxon-name-part></tp:taxon-name></italic> sp. nov.</p></caption><table id="TID0EJUBG" rules="all"><tbody><tr><th rowspan="1" colspan="1">Leg</th><th rowspan="1" colspan="1">Exopodite</th><th rowspan="1" colspan="1">Endopodite</th></tr><tr><td rowspan="1" colspan="1">P1</td><td rowspan="1" colspan="1">0.0.022</td><td rowspan="1" colspan="1">1.020</td></tr><tr><td rowspan="1" colspan="1">P2</td><td rowspan="1" colspan="1">0.1.133</td><td rowspan="1" colspan="1">1.021</td></tr><tr><td rowspan="1" colspan="1">P3</td><td rowspan="1" colspan="1">0.1.133</td><td rowspan="1" colspan="1">1.021</td></tr><tr><td rowspan="1" colspan="1">P4</td><td rowspan="1" colspan="1">0.1.321</td><td rowspan="1" colspan="1">1.021</td></tr></tbody></table></table-wrap><fig id="F8" position="float" orientation="portrait"><object-id xmlns:xlink="http://www.w3.org/1999/xlink" content-type="doi" xlink:type="simple">10.3897/zookeys.1239.144436.figure8</object-id><object-id xmlns:xlink="http://www.w3.org/1999/xlink" content-type="arpha" xlink:type="simple">23028D9E-6EA6-5F82-BA0E-022C8021AFD9</object-id><label>Figure 8.</label><caption><p><italic><tp:taxon-name><tp:taxon-name-part taxon-name-part-type="genus" reg="Tetragoniceps">Tetragoniceps</tp:taxon-name-part><tp:taxon-name-part taxon-name-part-type="species" reg="bermudensis">bermudensis</tp:taxon-name-part></tp:taxon-name></italic> sp. nov., female pereiopods <bold>A</bold> P<sub>1</sub><bold>B</bold> P<sub>2</sub><bold>C</bold> P<sub>3</sub><bold>D</bold> P<sub>4</sub><bold>E</bold> P<sub>5</sub>. Scale bar: 50 µm.</p></caption><graphic xmlns:xlink="http://www.w3.org/1999/xlink" xlink:href="zookeys-1239-001_article-144436__-g008.jpg" position="float" orientation="portrait" xlink:type="simple" id="oo_1333700.jpg"><uri content-type="original_file" xlink:type="simple">https://binary.pensoft.net/fig/1333700</uri></graphic></fig><p>P<sub>2</sub> (Fig. <xref ref-type="fig" rid="F8">8B</xref>) coxa bare, basis with 1 bare outer seta and armed with 2 short spinules surrounding the endopodite. Endopodite 2-segmented, exopodite 3-segmented. First endopodal segment with 1 large inner seta. Second endopodal segment with inner setules, 1 outer spine and 2 bipinnate setae distally. First exopodal segment with a distal spinose outgrowth, 1 large outer spine, and an outer spinule. Second exopodal segment with a distal spinose outgrowth, 1 large outer spine, 1 pinnate inner seta, and a row of outer margin spinules. Third exopodal segment with 3 outer spines, 1 pinnate inner seta, 1 outer apical spine, 2 distal bipinnate setae, and rows of both inner and outer margin spinules. Setal formula listed in Table <xref ref-type="table" rid="T1">1</xref>.</p><p>P<sub>3</sub> (Fig. <xref ref-type="fig" rid="F8">8C</xref>) coxa bare, basis with 1 bare outer seta. Endopodite 2-segmented, exopodite 3-segmented. First endopodal segment with 1 large inner seta. Second endopodal segment with 1 distal outer spine and 2 bipinnate setae distally. First exopodal segment with a distal spinose outgrowth and 1 large outer spine. Second exopodal segment with a distal spinose outgrowth and 1 large outer spine, 1 pinnate inner seta, and a row of outer spinules. Third exopodal segment with 3 large outer spines, 1 pinnate inner seta, 1 subapical bipinnate seta, 2 distal unipinnate setae, and a row of outer margin spinules. Setal formula listed in Table <xref ref-type="table" rid="T1">1</xref>.</p><p>P<sub>4</sub> (Fig. <xref ref-type="fig" rid="F8">8D</xref>) coxa bare, basis with 1 bare outer seta and armed with short spinules surrounding the endopodite. Endopodite 2-segmented, exopodite 3-segmented. First endopodal segment with 1 inner unipinnate seta and short distal spinules. Second endopodal segment with 1 outer spine and 2 bipinnate setae distally. Exopodite approximately 3 times as long as the endopodite. First exopodal segment with a distal spinose outgrowth and 1 large outer spine. Second exopodal segment with a distal spinose outgrowth and 1 large outer spine, 1 pinnate inner seta, and rows of both inner and outer spinules. Third exopodal segment with 1 small outer spine, 1 unipinnate inner seta, 2 bare setae subapically, 3 unipinnate setae distally, and rows of both inner and outer spinules. Setal formula listed in Table <xref ref-type="table" rid="T1">1</xref>.</p><p>P<sub>5</sub> (Fig. <xref ref-type="fig" rid="F8">8E</xref>), baseoendopodite very pronounced, armed with 1 outer basal seta; endopodal lobe with 1 long, bare seta apically and 1 small seta subapically, and with 3 setae on the inner margin. Exopodite pronounced, elongate, with 6 setae.</p><p>P<sub>6</sub> (Fig. <xref ref-type="fig" rid="F5">5A</xref>) each with rudimentary lobe carrying 2 bare setae, fused to basal plate.</p></tp:treatment-sec></tp:taxon-treatment>
