# Supplementary material for: ﻿A new species of Tetragoniceps Brady, 1880 (Copepoda, Harpacticoida, Tetragonicipitidae) from an anchialine cave in Bermuda, with an updated key to the species of the genus
Source: Zookeys. 2025 May 20;1239:1–19. doi: 10.3897/zookeys.1239.144436 (PMC12117344; doi:10.3897/zookeys.1239.144436)
Supplement: Supplementary material 2 — Phylogenetic dataset [file zookeys-1239-001_article-144436__-s002.nex]

#NEXUS
[written Fri Mar 07 13:13:10 CET 2025 by Mesquite  version 2.75 (build 564) at HPSpectre360-Giovanni/10.249.11.127]

BEGIN TAXA;
	TITLE Taxa;
	DIMENSIONS NTAX=16;
	TAXLABELS
		Protogoniceps_hebraeus_ T._malleolatus_ T._dubia T._brevicauda T._scotti_ T._truncata_ T._longicaudata_ T._arenicolus_ T._bergensis_ T._brownei_ T._prima_ T._bookhouti_ T._unguis_ T._galapagoensis_ T._pacificus_ T._bermudensis 
	;

END;


BEGIN CHARACTERS;
	TITLE  Character_Matrix;
	DIMENSIONS  NCHAR=18;
	FORMAT DATATYPE = STANDARD GAP = - MISSING = ? SYMBOLS = "  0 1 2 3 4 5 6 7 8 9";
	CHARSTATELABELS 
		1 'A1, No. of segments', 2 No._setae_exp._A2, 3 'P5: benp. and exp.' /  Distinct Confluent, 4 'No. setae P5 (benp.)', 5 'No. setae P5 (enp.)', 6 'Caudal rami: approx. length/width' /  '1:1' '1.5:1' '2:1' '2.5/2.6:1' '3:1' '4:1' '10:1', 7 'Setal formula P2 (enp.)' /  1.120 1.020 1.121 1.021 1.03, 8 'No. setae P2 (exp. segment 1)', 9 'No. setae P2 (exp. segment 2)', 10 'No. setae P2 (exp. segment 3)', 11 'Setal formula P3 (enp.)' /  1.120 1.020 1.121 1.021 1.03, 12 'No. setae P3 (exp. segment 1)', 13 'No. setae P3 (exp. segment 2)', 14 'No. setae P3 (exp. segment 3)', 15 'Setal formula P4 (enp.)' /  1.120 1.020 1.121 1.021 1.02, 16 'No. setae P4 (exp. segment 1)', 17 'No. setae P4 (exp. segment 2)', 18 'No. setae P4 (exp. segment 3)' ; 
	MATRIX
	Protogoniceps_hebraeus_  930664400540044005
	T._malleolatus_          83151?????20140015
	T._dubia                 831540????????1117
	T._brevicauda            930561????????????
	T._scotti_               930464????01150116
	T._truncata_             930560010501050117
	T._longicaudata_         930354010501051116
	T._arenicolus_           8204341115??152116
	T._bergensis_            930456001600150017
	T._brownei_              830542110411051105
	T._prima_                830545201620172017
	T._bookhouti_            821545001500150015
	T._unguis_               830544310431033105
	T._galapagoensis_        830643310531043106
	T._pacificus_            930663311631163117
	T._bermudensis           930666301730173016

;
000000000000000000;

END;
BEGIN TREES;
	Title Use_Trees_from_Separate_NEXUS_File;
	LINK Taxa = Taxa;
	TRANSLATE
		1 Protogoniceps_hebraeus_,
		2 T._malleolatus_,
		3 T._dubia,
		4 T._brevicauda,
		5 T._scotti_,
		6 T._truncata_,
		7 T._longicaudata_,
		8 T._arenicolus_,
		9 T._bergensis_,
		10 T._brownei_,
		11 T._prima_,
		12 T._bookhouti_,
		13 T._unguis_,
		14 T._galapagoensis_,
		15 T._pacificus_,
		16 T._bermudensis;
	TREE 'con 50 majrule++++++++++++++++++' = (1:0.01774519,2:0.01691029,(((3:0.003386187,(4:0.002871825,5:0.002831434):0.005825191):0.02814345,(6:0.00663873,(7:0.01409229,(8:0.02327563,9:0.02102253):0.01530964):0.08112471):0.02941799):0.02858566,((12:0.01290142,13:0.01351512):0.039970439999999996,14:0.00514966):0.01439929):0.10849509);
	ID 0177b05f714a3;

END;


BEGIN TREES;
	Title Use_Trees_from_Separate_NEXUS_File;
	LINK Taxa = Taxa;
	TRANSLATE
		1 Protogoniceps_hebraeus_,
		2 T._malleolatus_,
		3 T._dubia,
		4 T._brevicauda,
		5 T._scotti_,
		6 T._truncata_,
		7 T._longicaudata_,
		8 T._arenicolus_,
		9 T._bergensis_,
		10 T._brownei_,
		11 T._prima_,
		12 T._bookhouti_,
		13 T._unguis_,
		14 T._galapagoensis_,
		15 T._pacificus_,
		16 T._bermudensis;
	TREE 'con 50 majrule++++++++++++++++++' = (1:0.01673976,2:0.01718509,(((3:0.003142224,(4:0.002686832,5:0.002465712):0.005415936):0.02819719,(6:0.006419622,(7:0.0141544,(8:0.02472263,9:0.0210429):0.01557489):0.07919355):0.02889766):0.02881416,((12:0.0124075,13:0.01249841):0.041386530000000005,14:0.005947526):0.01362736):0.11092135);
	ID 0177b08a3ab76;

END;


BEGIN ASSUMPTIONS;
	TYPESET * UNTITLED   =  unord:  1 -  18;

END;

BEGIN MESQUITECHARMODELS;
	ProbModelSet * UNTITLED   =  'Mk1 (est.)':  1 -  18;
END;

Begin MESQUITE;
		MESQUITESCRIPTVERSION 2;
		TITLE AUTO;
		tell ProjectCoordinator;
		timeSaved 1741349590592;
		getEmployee #mesquite.minimal.ManageTaxa.ManageTaxa;
		tell It;
			setID 0 7610774713223362678;
			tell It;
				setSelected  10 13 -  14;
				setDefaultOrder  0 1 2 3 4 5 6 7 8 9 10 21 22 23 15 16;
				attachments ;
			endTell;
		endTell;
		getEmployee #mesquite.charMatrices.ManageCharacters.ManageCharacters;
		tell It;
			setID 0 4824209034018695237;
			mqVersion 275;
			checksumv 0 3 1499840412 null  getNumChars 18 numChars 18 getNumTaxa 16 numTaxa 16   short true   bits 1023   states 1023   sumSquaresStatesOnly 2877290.0 sumSquares 2877290.0 longCompressibleToShort false usingShortMatrix true   NumFiles 1 NumMatrices 1;
			mqVersion;
		endTell;
		getWindow;
		tell It;
			suppress;
			setResourcesState false false 100;
			setPopoutState 300;
			setExplanationSize 0;
			setAnnotationSize 0;
			setFontIncAnnot 0;
			setFontIncExp 0;
			setSize 1278 584;
			setLocation -8 0;
			setFont SanSerif;
			setFontSize 10;
			getToolPalette;
			tell It;
			endTell;
			desuppress;
		endTell;
		getEmployee  #mesquite.charMatrices.BasicDataWindowCoord.BasicDataWindowCoord;
		tell It;
			showDataWindow #4824209034018695237 #mesquite.charMatrices.BasicDataWindowMaker.BasicDataWindowMaker;
			tell It;
				getWindow;
				tell It;
					getTable;
					tell It;
						rowNamesWidth 55;
					endTell;
					setExplanationSize 30;
					setAnnotationSize 20;
					setFontIncAnnot 0;
					setFontIncExp 0;
					setSize 1178 517;
					setLocation -8 0;
					setFont SanSerif;
					setFontSize 12;
					getToolPalette;
					tell It;
						setTool mesquite.charMatrices.BasicDataWindowMaker.BasicDataWindow.ibeam;
					endTell;
					setActive;
					setTool mesquite.charMatrices.BasicDataWindowMaker.BasicDataWindow.ibeam;
					colorCells  #mesquite.charMatrices.ColorByState.ColorByState;
				tell It;
					setStateLimit 9;
					toggleUniformMaximum on;
				endTell;
					colorRowNames  #mesquite.charMatrices.ColorCells.ColorCells;
				tell It;
					setColor White;
					removeColor off;
				endTell;
					colorColumnNames  #mesquite.charMatrices.CharGroupColor.CharGroupColor;
					colorText  #mesquite.charMatrices.NoColor.NoColor;
					setBackground White;
					toggleShowNames on;
					toggleShowTaxonNames on;
					toggleTight off;
					toggleThinRows off;
					toggleShowChanges on;
					toggleSeparateLines off;
					toggleShowStates on;
					toggleAutoWCharNames on;
					toggleAutoTaxonNames off;
					toggleShowDefaultCharNames off;
					toggleConstrainCW on;
					toggleBirdsEye off;
					toggleShowPaleGrid off;
					toggleShowPaleCellColors off;
					togglePaleInapplicable on;
					toggleShowBoldCellText off;
					toggleAllowAutosize on;
					toggleColorsPanel off;
					toggleDiagonal on;
					setDiagonalHeight 80;
					toggleLinkedScrolling on;
					toggleScrollLinkedTables off;
				endTell;
				showWindow;
				getWindow;
				tell It;
					forceAutosize;
				endTell;
				getEmployee #mesquite.categ.StateNamesEditor.StateNamesEditor;
				tell It;
					makeWindow;
					tell It;
						getTable;
						tell It;
							rowNamesWidth 352;
						endTell;
						setExplanationSize 30;
						setAnnotationSize 20;
						setFontIncAnnot 0;
						setFontIncExp 0;
						setSize 1178 517;
						setLocation -8 0;
						setFont SanSerif;
						setFontSize 12;
						getToolPalette;
						tell It;
							setTool mesquite.categ.StateNamesEditor.StateNamesWindow.ibeam;
						endTell;
						rowsAreCharacters on;
						toggleConstrainChar on;
						toggleConstrainCharNum 3;
						togglePanel off;
						toggleSummaryPanel off;
					endTell;
					showWindow;
				endTell;
				getEmployee #mesquite.categ.StateNamesStrip.StateNamesStrip;
				tell It;
					showStrip off;
				endTell;
				getEmployee #mesquite.charMatrices.AnnotPanel.AnnotPanel;
				tell It;
					togglePanel off;
				endTell;
				getEmployee #mesquite.charMatrices.CharReferenceStrip.CharReferenceStrip;
				tell It;
					showStrip off;
				endTell;
				getEmployee #mesquite.charMatrices.QuickKeySelector.QuickKeySelector;
				tell It;
					autotabOff;
				endTell;
				getEmployee #mesquite.charMatrices.SelSummaryStrip.SelSummaryStrip;
				tell It;
					showStrip off;
				endTell;
				getEmployee #mesquite.categ.SmallStateNamesEditor.SmallStateNamesEditor;
				tell It;
					panelOpen true;
				endTell;
			endTell;
		endTell;
		endTell;
end;
